# Supplementary material for: Private-sector investor’s intention and motivation to invest in Land Degradation Neutrality
Source: PLoS One. 2018 Dec 13;13(12):e0208813. doi: 10.1371/journal.pone.0208813 (PMC6292660; doi:10.1371/journal.pone.0208813)
Supplement: S2 File — (XLS) [file pone.0208813.s002.xls]

## Sheet: Questions
Study: PRIVATE-SECTOR INVESTORS' INTENTION AND MOTIVATION TO INVEST IN LAND DEGRADATION NEUTRALITY	Study: Motives for sustainable investments & Perception of land degradation	Study: Motives for sustainable investments & Perception of land degradation	Study: Motives for sustainable investments & Perception of land degradation
Introduction
Dear investor, In this study we will ask you questions about your motivation for making sustainable investments as well as your perception of land degradation and the concept of Land Degradation Neutrality. Before answering the questions that follow, please read this short text: Land as an existential resource is being transformed and degraded due to global demands and human activities. This not …
1. I am an ...	1. I am an ...	1. I am an ...	1. I am an ...
Answer Options	Answer Options	Response Percent	Response Count
Independent investor	Independent investor	0.735	50
Institutional investor	Institutional investor	0.265	18
answered question	answered question	68	68
skipped question	skipped question	0	0
2. How best would you describe your investment strategy?	2. How best would you describe your investment strategy?	2. How best would you describe your investment strategy?	2. How best would you describe your investment strategy?
Answer Options	Answer Options	Response Percent	Response Count
Traditional investor: I make investments primarily to generate financial returns.	Traditional investor: I make investments primarily to generate financial returns.	0.471	32
Impact investor: I make investments to generate financial returns that include having a positive social and/or environmental impact.	Impact investor: I make investments to generate financial returns that include having a positive social and/or environmental impact.	0.412	28
Philanthropic investor: I make investments primarily to generate a positive social and/or environmental impact and less/no financial returns for myself.	Philanthropic investor: I make investments primarily to generate a positive social and/or environmental impact and less/no financial returns for myself.	0.118	8
answered question	answered question	68	68
skipped question	skipped question	0	0
3. Are your investment decisions independent of restrictions set by somebody else (e.g. by your employer, your clients, etc.)?	3. Are your investment decisions independent of restrictions set by somebody else (e.g. by your employer, your clients, etc.)?	3. Are your investment decisions independent of restrictions set by somebody else (e.g. by your employer, your clients, etc.)?	3. Are your investment decisions independent of restrictions set by somebody else (e.g. by your employer, your clients, etc.)?
Answer Options	Answer Options	Response Percent	Response Count
Independent	Independent	0.588	40
It varies	It varies	0.176	12
Not independent	Not independent	0.235	16
answered question	answered question	68	68
skipped question	skipped question	0	0
4. Are natural resources (including 'land') as an asset class part of your investment strategy?	4. Are natural resources (including 'land') as an asset class part of your investment strategy?	4. Are natural resources (including 'land') as an asset class part of your investment strategy?	4. Are natural resources (including 'land') as an asset class part of your investment strategy?
Answer Options	Answer Options	Response Percent	Response Count
Yes	Yes	0.485	33
No	No	0.338	23
Maybe	Maybe	0.176	12
answered question	answered question	68	68
skipped question	skipped question	0	0
5. Only if 'NO' for question 4, please answer this question: Why do you not include natural resources (including 'land') as part of your investment strategy?	5. Only if 'NO' for question 4, please answer this question: Why do you not include natural resources (including 'land') as part of your investment strategy?	5. Only if 'NO' for question 4, please answer this question: Why do you not include natural resources (including 'land') as part of your investment strategy?	5. Only if 'NO' for question 4, please answer this question: Why do you not include natural resources (including 'land') as part of your investment strategy?
Answer Options	Answer Options	Response Percent	Response Count
High uncertainty	High uncertainty	0.167	3
Low expected return	Low expected return	0.167	3
No specific reason	No specific reason	0.667	12
Other (please specify)	Other (please specify)	11	11
answered question	answered question	18	18
skipped question	skipped question	50	50
Number	Other (please specify)
1	We have a strong sustainability focus and therefore don't invest in land/natural resources. So far we didn't come accross land investments that are truly sustainable.
2	We do not want to invest money in the asset class of land because of controverisal ethical estimations.
3	No
4	low liquidity, difficult to access
5	Part of an overall consideration of a "sustainable" product
6	didn't look at it yet. wasn't on my radar
7	not part of investment strategy, which focuses on operating companies
8	Benchmark replication, index chosen by client
9	both high uncertainty and low expected return
10	family specific reason
11	Lack of investment opportunities with high impact
6. Only if 'YES' for question 4, please answer this question: In the past FIVE years, have you already made at least ONE investment in sustainable land management, land rehabilitation, restoration AND/OR similar conservation purposes?	6. Only if 'YES' for question 4, please answer this question: In the past FIVE years, have you already made at least ONE investment in sustainable land management, land rehabilitation, restoration AND/OR similar conservation purposes?	6. Only if 'YES' for question 4, please answer this question: In the past FIVE years, have you already made at least ONE investment in sustainable land management, land rehabilitation, restoration AND/OR similar conservation purposes?	6. Only if 'YES' for question 4, please answer this question: In the past FIVE years, have you already made at least ONE investment in sustainable land management, land rehabilitation, restoration AND/OR similar conservation purposes?
Answer Options	Answer Options	Response Percent	Response Count
Yes	Yes	0.371	13
No	No	0.571	20
Maybe	Maybe	0.057	2
answered question	answered question	35	35
skipped question	skipped question	33	33
7. Please rate the following statements.	7. Please rate the following statements.	7. Please rate the following statements.	7. Please rate the following statements.	7. Please rate the following statements.	7. Please rate the following statements.	7. Please rate the following statements.	7. Please rate the following statements.	7. Please rate the following statements.	7. Please rate the following statements.
Answer Options	Answer Options	Strongly agree	Agree	Somewhat agree	Somewhat disagree	Disagree	Strongly disagree	Rating Average	Response Count
To the best of my knowledge, I think Land Degradation Neutrality is a promising solution to counteract land degradation in the long-term.	To the best of my knowledge, I think Land Degradation Neutrality is a promising solution to counteract land degradation in the long-term.	14	34	16	4	0	0	4.85	68
I think sustainable investment products based on the concept of Land Degradation Neutrality could be an attractive investment opportunity.	I think sustainable investment products based on the concept of Land Degradation Neutrality could be an attractive investment opportunity.	9	22	24	11	2	0	4.37	68
Generally, I am confident that investing in sustainable investment products will yield a high financial return and have a positive impact.	Generally, I am confident that investing in sustainable investment products will yield a high financial return and have a positive impact.	13	15	26	10	4	0	4.34	68
I am convinced that sustainable investment products promote sustainable development in an effective way.	I am convinced that sustainable investment products promote sustainable development in an effective way.	11	30	21	3	3	0	4.63	68
The people in my working life, whose opinion I value, expect me to invest in Land Degradation Neutrality in an effort to combat land degradation.	The people in my working life, whose opinion I value, expect me to invest in Land Degradation Neutrality in an effort to combat land degradation.	3	7	17	15	19	7	3.1	68
The people in my private life, whose opinion I value, expect me to invest in Land Degradation Neutrality in an effort to combat land degradation.	The people in my private life, whose opinion I value, expect me to invest in Land Degradation Neutrality in an effort to combat land degradation.	1	17	18	14	10	8	3.43	68
There is strong public concern about land degradation as a serious threat, which is one of the reasons, I should make investments in Land Degradation Neutrality in an effort to combat it.	There is strong public concern about land degradation as a serious threat, which is one of the reasons, I should make investments in Land Degradation Neutrality in an effort to combat it.	3	12	21	18	12	2	3.56	68
I am NOT in a position to invest in Land Degradation Neutrality because I do NOT know how to do so.	I am NOT in a position to invest in Land Degradation Neutrality because I do NOT know how to do so.	11	21	13	9	9	5	4.01	68
I have the ability/financial resources to invest in sustainable development AND/OR Land Degradation Neutrality.	I have the ability/financial resources to invest in sustainable development AND/OR Land Degradation Neutrality.	9	16	25	6	9	3	4.01	68
I will invest/increase my investments in Land Degradation Neutrality in 2016/2017 to make a contribution to counteracting land degradation.	I will invest/increase my investments in Land Degradation Neutrality in 2016/2017 to make a contribution to counteracting land degradation.	1	10	26	11	14	6	3.34	68
answered question	answered question	answered question	answered question	answered question	answered question	answered question	answered question	68	68
skipped question	skipped question	skipped question	skipped question	skipped question	skipped question	skipped question	skipped question	0	0
8. I am directly affected by the negative effects of land degradation.	8. I am directly affected by the negative effects of land degradation.	8. I am directly affected by the negative effects of land degradation.	8. I am directly affected by the negative effects of land degradation.
Answer Options	Answer Options	Response Percent	Response Count
Yes	Yes	0.162	11
No	No	0.544	37
Maybe	Maybe	0.294	20
answered question	answered question	68	68
skipped question	skipped question	0	0
9. My previous investment decisions may have directly contributed to generating land degradation.	9. My previous investment decisions may have directly contributed to generating land degradation.	9. My previous investment decisions may have directly contributed to generating land degradation.	9. My previous investment decisions may have directly contributed to generating land degradation.
Answer Options	Answer Options	Response Percent	Response Count
Yes	Yes	0.147	10
No	No	0.397	27
Maybe	Maybe	0.456	31
answered question	answered question	68	68
skipped question	skipped question	0	0
10. Generally, I make investments that promote sustainable development, because...	10. Generally, I make investments that promote sustainable development, because...	10. Generally, I make investments that promote sustainable development, because...	10. Generally, I make investments that promote sustainable development, because...	10. Generally, I make investments that promote sustainable development, because...	10. Generally, I make investments that promote sustainable development, because...	10. Generally, I make investments that promote sustainable development, because...	10. Generally, I make investments that promote sustainable development, because...	10. Generally, I make investments that promote sustainable development, because...	10. Generally, I make investments that promote sustainable development, because...	10. Generally, I make investments that promote sustainable development, because...
Answer Options	Answer Options	Very influential (7)	(6)	(5)	(4)	(3)	(2)	not influential at all (1)	Rating Average	Response Count
... of an expected high financial return (long-term).	... of an expected high financial return (long-term).	14	9	23	11	9	1	1	5.01	68
... of an expected high financial return (short-term).	... of an expected high financial return (short-term).	3	2	15	14	14	7	13	3.43	68
... I feel responsible for the world's future.	... I feel responsible for the world's future.	27	20	13	2	3	1	2	5.81	68
... sustainable investments are trendy and I do not want to miss out on promising prospects of a growing market.	... sustainable investments are trendy and I do not want to miss out on promising prospects of a growing market.	1	6	14	12	9	13	13	3.34	68
... it makes me happy/feel positive.	... it makes me happy/feel positive.	14	16	17	9	7	1	4	5.03	68
... I feel guilty about my/our wrongdoing of unsustainable behaviour/investments.	... I feel guilty about my/our wrongdoing of unsustainable behaviour/investments.	4	10	14	10	9	12	9	3.79	68
... I generally endorse anything sustainable and therefore choose sustainable investments over other investment opportunities.	... I generally endorse anything sustainable and therefore choose sustainable investments over other investment opportunities.	5	16	15	16	8	4	4	4.5	68
... it benefits my image/reputation.	... it benefits my image/reputation.	3	5	14	9	12	10	15	3.35	68
... I want to diversify my portfolio.	... I want to diversify my portfolio.	4	14	22	11	5	6	6	4.4	68
... people close to me support the idea of me making sustainable investments.	... people close to me support the idea of me making sustainable investments.	4	10	15	9	14	7	9	3.88	68
... it is personally fulfilling.	... it is personally fulfilling.	15	17	15	7	6	2	6	4.97	68
... I am concerned about the issues our planet/society will have to face in the future because of our current unsustainable behaviour.	... I am concerned about the issues our planet/society will have to face in the future because of our current unsustainable behaviour.	26	30	5	1	5	1	0	6	68
... I have a personal connection to the object of my investment.	... I have a personal connection to the object of my investment.	13	11	15	8	7	8	6	4.51	68
... I want to ensure the future safety/well-being of my loved ones (e.g. family).	... I want to ensure the future safety/well-being of my loved ones (e.g. family).	27	17	12	7	3	2	0	5.76	68
... of my general love of humans, who will benefit if I do.	... of my general love of humans, who will benefit if I do.	15	23	10	8	8	3	1	5.24	68
... of my general love of nature (animals/plants/ecosystems), which will benefit if I do.	... of my general love of nature (animals/plants/ecosystems), which will benefit if I do.	25	19	11	8	4	1	0	5.74	68
... of the expected gain of subsidies, tax benefits AND/OR market-based incentives.	... of the expected gain of subsidies, tax benefits AND/OR market-based incentives.	3	10	11	6	11	12	15	3.41	68
... even if there may be some risks, I like to take risks.	... even if there may be some risks, I like to take risks.	3	15	17	14	2	12	5	4.22	68
... I want to have a positive impact.	... I want to have a positive impact.	27	19	12	3	5	1	1	5.78	68
Other (please specify)	Other (please specify)	Other (please specify)	Other (please specify)	Other (please specify)	Other (please specify)	Other (please specify)	Other (please specify)	Other (please specify)	0	0
answered question	answered question	answered question	answered question	answered question	answered question	answered question	answered question	answered question	68	68
skipped question	skipped question	skipped question	skipped question	skipped question	skipped question	skipped question	skipped question	skipped question	0	0
11. I was born in... (year)	11. I was born in... (year)	11. I was born in... (year)
Answer Options	Answer Options	Response Count
		68
answered question	68	68
skipped question	0	0
Number	Response Text (*randomised order)
1	1980-1990
2	1960-1970
3	1960-1970
4	1960-1970
5	1960-1970
6	1980-1990
7	1960-1970
8	1980-1990
9	1970-1980
10	1940-1950
11	1920-1930
12	1960-1970
13	1940-1950
14	1940-1950
15	1950-1960
16	1960-1970
17	1970-1980
18	1980-1990
19	1950-1960
20	1980-1990
21	1960-1970
22	1940-1950
23	1970-1980
24	1950-1960
25	1960-1970
26	1980-1990
27	1960-1970
28	1970-1980
29	1980-1990
30	1940-1950
31	1980-1990
32	1960-1970
33	1980-1990
34	1980-1990
35	1970-1980
36	1960-1970
37	1980-1990
38	1960-1970
39	1980-1990
40	1940-1950
41	1970-1980
42	1960-1970
43	1960-1970
44	1940-1950
45	1960-1970
46	1980-1990
47	1960-1970
48	1970-1980
49	1950-1960
50	1970-1980
51	1970-1980
52	1950-1960
53	1960-1970
54	1980-1990
55	1970-1980
56	1980-1990
57	1960-1970
58	1990-2000
59	1970-1980
60	1970-1980
61	1980-1990
62	1960-1970
63	1980-1990
64	1970-1980
65	1970-1980
66	1950-1960
67	1990-2000
68	1960-1970
12. I am...	12. I am...	12. I am...	12. I am...
Answer Options	Answer Options	Response Percent	Response Count
Male	Male	0.809	55
Female	Female	0.191	13
answered question	answered question	68	68
skipped question	skipped question	0	0
13. I am currently living in... (country)	13. I am currently living in... (country)	13. I am currently living in... (country)
Answer Options	Answer Options	Response Count
		68
answered question	68	68
skipped question	0	0
Number	Response Text (*randomised order)
1	Switzerland
2	United States of America
3	Switzerland
4	Australia
5	United States of America
6	Norway
7	Switzerland
8	France
9	Switzerland
10	United States of America
11	United States of America
12	Switzerland
13	United Kingdom
14	Belgium
15	Switzerland
16	Switzerland
17	Germany
18	United States of America
19	Germany
20	Switzerland
21	Germany
22	Spain
23	Switzerland
24	Iran
25	Switzerland
26	United Kingdom
27	Switzerland
28	Switzerland
29	United Kingdom
30	Switzerland
31	Switzerland
32	Switzerland
33	Brazil
34	Switzerland
35	Switzerland
36	Switzerland
37	Switzerland
38	Switzerland
39	Switzerland
40	United States of America
41	Ethiopia
42	Switzerland
43	Switzerland
44	Germany
45	Netherlands
46	Switzerland
47	Switzerland
48	Switzerland
49	Switzerland
50	Switzerland
51	Switzerland
52	Republic of Cote d'Ivoire
53	Germany
54	United States of America
55	Switzerland
56	Switzerland
57	Switzerland
58	Switzerland
59	switzerland
60	Switzerland
61	United Kingdom
62	Switzerland
63	Switzerland
64	Switzerland
65	Switzerland
66	Switzerland
67	Switzerland
68	Switzerland
